# Supplementary material for: High-Resolution Spatiotemporal Mapping of Cerebral Metabolism During Middle-Cerebral-Artery Occlusion/Reperfusion Progression: Preliminary Insights
Source: Biomolecules. 2025 Nov 6;15(11):1558. doi: 10.3390/biom15111558 (PMC12650308; doi:10.3390/biom15111558)
Supplement: Supplementary file 1 [file biomolecules-15-01558-s001.zip]

Archive with 1 entries (1 files):
- biomolecules-3904293-supplementary.pdf
